# Supplementary material for: Characteristics of cases needing advanced treatment for intractable Posner–Schlossman syndrome
Source: BMC Ophthalmol. 2017 Apr 11;17:45. doi: 10.1186/s12886-017-0438-y (PMC5387341; doi:10.1186/s12886-017-0438-y)
Supplement: Additional file 1: — The detailed data for the patients. CEC: corneal endothelial cell; IOP: intraocular pressure; VA: visual acuity; MD: mean deviation; M: male; F: female; L: left; R: right; NP: not performed; GP: Goldmann perimetry; PCR: polymerase chain reaction; CMV: cytomegalovirus; TLE: trabeculectomy; TLO: trabeculotomy; TTO; trabecutome. (XLSX 43 kb) [file 12886_2017_438_MOESM1_ESM.xlsx]

## Sheet: Sheet1
Gender	Eye	CEC (attack eye)	CEC (non attack eye)	CEC reduction ratio	IOP (first exam)	VA (first exam)	Maximum IOP	VA (final)	Ope	Final MD	PCR
M	L	2262	2227	-1.57162	8	1.2	31	-0.1	none	NP	-
F	R	2686	2811	4.44682	35	0.8	35	0.1	none	NP	-
F	R	2511	2701	7.03443	11	1.2	14	-0.1	none	-0.32	-
F	R	3152	3491	9.71068	27	0.6	27	0.2	none	NP	-
M	L	2348	2783	15.6306	9	0.1	19	1	none	GP	-
M	R	2394	3060	21.7647	14	1.5	23	-0.2	none	-8.33	CMV
F	R	1485	2643	43.8138	17	0.8	46	0.1	none	-0.4	-
F	R	2517	2648	4.94713	36	1.2	42	-0.1	none	-1.37	-
M	R	743	2721	72.6939	26	1	26	0	none	-0.28	-
M	R	2589	2822	8.25656	43	1.5	43	-0.2	none	-1.43	-
F	L	2444	2498	2.16173	27	1.2	49	-0.1	none	-0.46	-
F	L	2322	2817	17.5719	13	1.5	26	-0.2	none	0.8	-
M	R	2680	2949	9.12174	38	0.4	68	0.4	TLE	-28.38	-
F	L	1970	2570	23.3463	42	1.5	42	-0.2	TLE	-6.45	CMV
M	R	2064	2713	23.9219	41	1.2	59	-0.1	TLE	-4.38	-
F	R	2272	3030	25.0165	23	0.5	40	0.3	TLE	-2.2	-
M	R	1799	2641	31.8819	50	0.9	50	0	TLE	-4.76	-
M	R	2014	2958	31.9135	49	0.8	49	0.1	TLE	-7.4	-
M	L	1768	2584	31.5789	56	1.2	59	-0.1	TLE	GP	-
F	L	1582	2674	40.8377	40	1.2	40	-0.1	TLE	1.67	Parvo B19
F	L	1262	3127	59.6418	41	1	41	0	TLE	-5.25	-
F	L	754	2967	74.5871	16	0.3	29	0.5	TLE	-6.31	-
F	R	2860	3097	7.65257	42	1	44	0	TLO	-16.9	-
M	R	2200	3264	32.598	42	1	42	0	TLO	-6.17	CMV
M	R	2970	3108	4.44015	38	1.5	38	-0.2	TTO	-26.27	-
R	R	2105	2925	28.0342	27	1	56	0	TLE	-19.82	CMV
M	R	1245	1365	8.79121	26	0.3	6	0.5	TLE	-30.85	CMV
M	L	1556	2860	45.5944	22	1.5	42	-0.2	TLE	-27.65	-
F	L	876	2479	64.6632	25	1.2	42	-0.1	TLE	-6.57	CMV
M	L	2264	2506	9.65682	34	0.7	34	0.2	TLE	-24.98	CMV
M	R	2112	2827	25.2918	26	1.5	44	-0.2	TTO	-14.16	-
M	L	1144	3036	62.3188	26	1	46	0	TLE	-17.34	-
M	L	2067	2792	25.967	39	0.4	43	0.4	TLE	-22.478	-
